# Supplementary material for: Bacteriophage T5 dUTPase: Combination of Common Enzymatic and Novel Functions
Source: Int J Mol Sci. 2024 Jan 10;25(2):892. doi: 10.3390/ijms25020892 (PMC10815766; doi:10.3390/ijms25020892)
Supplement: Supplementary file 1 [file ijms-25-00892-s001.zip]

Archive with 1 entries (1 files):
- ijms-2750491-supplementary.pdf
